# Supplementary material for: Anti-Predation Responses to Conspecific versus Heterospecific Alarm Calls by the Nestlings of Two Sympatric Birds
Source: Animals (Basel). 2022 Aug 22;12(16):2156. doi: 10.3390/ani12162156 (PMC9404724; doi:10.3390/ani12162156)
Supplement: Supplementary file 1 [file animals-12-02156-s001.zip]

Archive with 1 entries (1 files):
- animals-1846098-supplementary.pdf
